# Supplementary material for: “I don't grieve as much as I used to”: A qualitative study on parents of children with rare and undiagnosed conditions navigating grief in the context of uncertainty
Source: J Genet Couns. 2025 Nov 29;34(6):e70149. doi: 10.1002/jgc4.70149 (PMC12664339; doi:10.1002/jgc4.70149)
Supplement: Supplementary file 1 — Data S1. [file JGC4-34-0-s001.zip]

Archive with 2 entries (2 files):
- Supplementary material - email invite copy 2.docx
- Supplementary material - topic guide copy 2.docx
